# Supplementary material for: Oxygen Saturation Imaging Using LED-Based Photoacoustic System
Source: Sensors (Basel). 2021 Jan 4;21(1):283. doi: 10.3390/s21010283 (PMC7795655; doi:10.3390/s21010283)
Supplement: Supplementary file 1 [file sensors-21-00283-s001.zip]

Archive with 1 entries (1 files):
- sensors-1058202-supplementary.mp4
